# Supplementary material for: Ethylene promotes anthocyanin synthesis in ‘Viviana’ lily via the LvMYB5-LvERF113-LvMYB1 module
Source: Hortic Res. 2025 Feb 25;12(6):uhaf059. doi: 10.1093/hr/uhaf059 (PMC12023856; doi:10.1093/hr/uhaf059)
Supplement: Web_Material_uhaf059 [file web_material_uhaf059.zip › Supplementary data 1-2.xlsx]

## Sheet: Date S1
Supplementary data 1. Primers in this study.
Gene name	Primer	Sequence(5'-3')	Primer purpose
LvActin	F	GTCCATCCATCGTCCACAG	qRT-PCR
	R	CCTCAACAAGCCACCTACC	qRT-PCR
LvCHS	F	AGTCTCGTAGGGCAGGCTCT	qRT-PCR
	R	TCTTCTCAATGTTCTTGGAAATCA	qRT-PCR
LvF3H	F	CACAGCAGGGACAGACACCA	qRT-PCR
	R	GGCACTTAGGAAGGGGAGG	qRT-PCR
LvDFR	F	GGTGACTGGTGCTAGTGGCTAT	qRT-PCR
	R	AAGATCTGCTTTCCAAATGGTTA	qRT-PCR
LvANS	F	CCAAATGTCCGCAACCTGA	qRT-PCR
	R	GCCAATGTGGACGAGAAGC	qRT-PCR
LvUFGT	F	CTGGCAAGATGGCAGAAGAG	qRT-PCR
	R	GCGAAGACGGAGTCAAGGTT	qRT-PCR
LvERF1	F	TCTCTTCAGCGATGACTCCAAT	qRT-PCR
	R	GAGAGTGCCGTATACAACCATGT	qRT-PCR
LvERF1B	F	CGAAGAAAATGGCAAAAGATGT	qRT-PCR
	R	CCTTTCAGTGACTCCCTCACCT	qRT-PCR
LvERF10	F	CATCTGGCTCGGCTCCTACT	qRT-PCR
	R	CGTCGCCTTCTTCCTTATCG	qRT-PCR
LvERF113	F	TTTTCCCAAATGTCCCCTTC	qRT-PCR
	R	ACTCGGCTCCATCGCACTAC	qRT-PCR
LvMYB1	F	AACCGACAATGCCATAAAAAAC	qRT-PCR
	R	CTCGCAACTGGTCTGAACAGAT	qRT-PCR
LvMYB5	F	AGTGAAGTGGAGCCGTGTT	qRT-PCR
	R	TGTGAAGCCTGATGATGAGGT	qRT-PCR
LvMYB1	SP1	CAAGGCAACCGTCTACCTCAACAACAT	Promoter cloning
	SP2	CGGAGATAGTTTACCCATCGTAG	Promoter cloning
	SP3	ATCTCCAATACCCTTGTCCAT	Promoter cloning
LvERF113	SP1	GCTCAACAAGCCCAAGCCGAGGTCC	Promoter cloning
	SP2	TTGCTTTGTTGCCTTTGAATCGGAG	Promoter cloning
	SP3	TAACTGATAGAGAGACAATGAGAAA	Promoter cloning
LvMYB1-CDS	F	ATGGGTAGAGCTCCTTGTTGTGAG	Amplified full length CDS sequence
	R	TCATAGACTCACGCCCTCATTGTAG	Amplified full length CDS sequence
LvMYB5-CDS	F	ATGTTTCAAACGTTTATTGCCTCCGCAATT	Amplified full length CDS sequence
	R	TTATACAACTTCGGAATCACTCCAAAGTC	Amplified full length CDS sequence
LvERF113-CDS	F	ATGCAGGGCAGTAAATACAT	Amplified full length CDS sequence
	R	TTAGGGTTTTCTCCCATGTTTATG	Amplified full length CDS sequence
LvMYB5-TRV-EcoR I	F	GTGAGTAAGGTTACCGAATTC TACAGGAGCTAGGAAAGGTCAAT	Transient silence assay
LvMYB5-TRV-BamH I	R	CGTGAGCTCGGTACCGGATCC TTCCAGTAGTTCTTGATATCATTAGC	Transient silence assay
LvERF113-TRV-EcoR I	F	GTGAGTAAGGTTACCGAATTC ATGCCAAACTTCTACAGAGTGGAGAT	Transient silence assay
LvERF113-TRV-BamH I	R	CGTGAGCTCGGTACCGGATCC TTAGGGTTTTCTCCCATGTTTATG	Transient silence assay
LvMYB1-PRION-NDEI	F	AAAAGAGGGGGATTACATATG ATGGGTAGAGCTCCTTGTTGT	Transient overexpression assay
LvMYB1-PRION-SACI	R	GCCCTTGCTCACCATGGATCC TCATAGACTCACGCCCTCATTG	Transient overexpression assay
LvERF113-PRION-NDEI	F	AAAAGAGGGGGATTACATATG ATGCAGGGCAGTAAATACAT	Transient overexpression assay
LvERF113-PRION-SACI	R	CGATCGGGGAAATTCGAGCTC TTAGGGTTTTCTCCCATGTTTATG	Transient overexpression assay
LvERF113-1300-BamH I	F	GAGCTCGGTACCCGGGGATCC ATGCAGGGCAGTAAATACAT	Subcellular localization
LvERF113-1300-Sal I	R	GCCCTTGCTCACCATGTCGAC GGGTTTTCTCCCATGTTTATG	Subcellular localization
LvMYB1-AD- EcoR I	F	GCCATGGAGGCCAGTGAATTC ATGGGTAGAGCTCCTTGTTGTGAG	Yeast one-hybrid assay
LvMYB1-AD- BamH I	R	CAGCTCGAGCTCGATGGATCC TCATAGACTCACGCCCTCATTGTAG	Yeast one-hybrid assay
LvMYB5-AD- EcoR I	F	GCCATGGAGGCCAGTGAATTC ATGTTTCAAACGTTTATTGCCTCCGCAATT	Yeast one-hybrid assay
LvMYB5-AD- BamH I	R	CAGCTCGAGCTCGATGGATCC TTATACAACTTCGGAATCACTCCAAAGTC	Yeast one-hybrid assay
LvERF113-AD- EcoR I	F	GCCATGGAGGCCAGTGAATTC ATGCAGGGCAGTAAATACAT	Yeast one-hybrid assay
LvERF113-AD- BamH I	R	CAGCTCGAGCTCGATGGATCC TTAGGGTTTTCTCCCATGTTTATG	Yeast one-hybrid assay
proLvMYB1-pAbAi-Sac I	F	GAAAAGCTTGAATTCGAGCTC CTGAGGGTGTAATTCATTAAAAACCAACT	Yeast one-hybrid assay
proLvMYB1-pAbAi-Xho I	R	ATACAGAGCACATGCCTCGAG GGTGGAGAGGGAGTGGGAG	Yeast one-hybrid assay
proLvMYB5-pAbAi-Sac I	F	GAAAAGCTTGAATTCGAGCTC AAGTGTCTGGTATTCAGAATTGACAGT	Yeast one-hybrid assay
proLvMYB5-pAbAi-Xho I	R	ATACAGAGCACATGCCTCGAG TGTAATAGATTCTATCATTGTCCAGGAT	Yeast one-hybrid assay
proLvERF113-pAbAi-Sac I	F	GAAAAGCTTGAATTCGAGCTC AGTCGAGAGAGATGAAGAGAAAGGT	Yeast one-hybrid assay
proLvERF113-pAbAi-Xho I	R	ATACAGAGCACATGCCTCGAG GCCCTCCATGAATTCACTGGCCT	Yeast one-hybrid assay
LvMYB1-62-SK- EcoR I	F	CGCTCTAGAACTAGTGGATCC ATGGGTAGAGCTCCTTGTTGTGAG	Dual luciferase reporter gene analysis
LvMYB1-62-SK- BamH I	R	CAGCTCGAGCTCGATGGATCC TCATAGACTCACGCCCTCATTGTAG	Dual luciferase reporter gene analysis
LvMYB5-62-SK- EcoR I	F	CGCTCTAGAACTAGTGGATCC ATGTTTCAAACGTTTATTGCCTCCGCAATT	Dual luciferase reporter gene analysis
LvMYB5-62-SK- BamH I	R	CAGCTCGAGCTCGATGGATCC TTATACAACTTCGGAATCACTCCAAAGTC	Dual luciferase reporter gene analysis
LvERF113-62-SK- EcoR I	F	GCCATGGAGGCCAGTGAATTC ATGCAGGGCAGTAAATACAT	Dual luciferase reporter gene analysis
LvERF113-62-SK- BamH I	R	CAGCTCGAGCTCGATGGATCC TTAGGGTTTTCTCCCATGTTTATG	Dual luciferase reporter gene analysis
proLvMYB1-0800-Hind Ⅲ	F	GTCGACGGTATCGATAAGCTT CTGAGGGTGTAATTCATTAAAAACCAACT	Dual luciferase reporter gene analysis
proLvMYB1-0800-BamH I	R	CGCTCTAGAACTAGTGGATCC GGTGGAGAGGGAGTGGGAG	Dual luciferase reporter gene analysis
proLvMYB5-0800-Hind Ⅲ	F	GTCGACGGTATCGATAAGCTT AAGTGTCTGGTATTCAGAATTGACAGT	Dual luciferase reporter gene analysis
proLvMYB5-0800-BamH I	R	CGCTCTAGAACTAGTGGATCC TGTAATAGATTCTATCATTGTCCAGGAT	Dual luciferase reporter gene analysis
proLvERF113-0800-Hind Ⅲ	F	GTCGACGGTATCGATAAGCTT AGTCGAGAGAGATGAAGAGAAAGGT	Dual luciferase reporter gene analysis
proLvERF113-0800-BamH I	R	CGCTCTAGAACTAGTGGATCC GCCCTCCATGAATTCACTGGCCT	Dual luciferase reporter gene analysis
LvERF113-pGEX-6P-BAMHI	F	TTCCAGGGGCCCCTGGGATC ATGCAGGGCAGTAAATACAT	Electrophoretic Mobility Shift Assay
LvERF113-pGEX-6P-XHOI	R	GTCACGATGCGGCCGCTCGAG TTAGGGTTTTCTCCCATGTTTATG	Electrophoretic Mobility Shift Assay
proLvMYB1-P1-Hot probe		CTCTAACCACTAGCCGCCCCGGTCAAATG	Electrophoretic Mobility Shift Assay
proLvMYB1-P1-Mutant probe		CTCTAACCACTAAAAAAACCGGTCAAATG	Electrophoretic Mobility Shift Assay
LvERF113-BK-EcoR I	F	ATGGCCATGGAGGCCGAATTC ATGCAGGGCAGTAAATACAT	Yeast two-hybrid assay
LvERF113-BK-Pst I	R	TAGTTATGCGGCCGCTGCAGGGGTTTTCTCCCATGTTTATG	Yeast two-hybrid assay
LvERF113-NLuc-BamH I	F	CGAGCTCGGTACCCGGGATCC ATGCAGGGCAGTAAATACAT	Dual-luciferase transient expression assay
LvERF113-NLuc-Sal I	R	CGCGTACGAGATCTGGTCGAC GGGTTTTCTCCCATGTTTATG	Dual-luciferase transient expression assay
LvMYB1-CLuc-BamH I	F	CCGGGGCGGTACCCGGGAT ATGGGTAGAGCTCCTTGTTGTGAG	Dual-luciferase transient expression assay
LvMYB1-CLuc-Pst I	R	ATACGAACGAAAGCTCTGCAG TCATAGACTCACGCCCTCATTGTAG	Dual-luciferase transient expression assay
LvERF113-NE-Sac I	F	GAGAACACGGGGGACGAGCTC ATGCAGGGCAGTAAATACAT	Bimolecular fluorescence complementation
LvERF113-NE-Sal I	R	CAACTTTTGCTCCATGTCGAC GGGTTTTCTCCCATGTTTATG	Bimolecular fluorescence complementation
LvMYB1-CE-Sac I	F	GAGAACACGGGGGACGAGCTC ATGGGTAGAGCTCCTTGTTGTGAG	Bimolecular fluorescence complementation
LvMYB1-CE-Sal I	R	ATCGTATGGGTACATGTCGAC TAGACTCACGCCCTCATTGTAG	Bimolecular fluorescence complementation

## Sheet: Date S2
Supplementary data 2.1. The species and GeneBank accession numbers of the ERFs in Figure 2G.
Gene name	Gene ID or GenBank numbers	species
LvERF1	PP586165	Lilium hybrid cultivar “Vivian” (Lv）
LvERF1B	PP586166	Lilium hybrid cultivar “Vivian” (Lv）
LvERF10	PP5861674	Lilium hybrid cultivar “Vivian” (Lv）
LvERF113	PP146521	Lilium hybrid cultivar “Vivian” (Lv）
LhERF4	MW719035	Lilium hybrid division (Lh)
PpERF9	ALO81027.1	Prunus persica (Pp)
MdERF1B	RXH70782.1	Malus domestica (Md)
MdERF3	NP_001315734.1	Malus domestica (Md)
MdERF38	MG099847.1	Malus domestica (Md)
MdERF109	XP_008340012.1	Malus domestica (Md)
PpERF24	KAB2622757.1	Prunus persica (Pp)
PpERF96	KAB2632407.1	Prunus persica (Pp)
PpERF105	XP_020232889.1	Prunus persica (Pp)
PyERF3	XP_057027584.1	Pyrus ussuriensis x Pyrus communis（Py)
Supplementary data 2.2. The species and GeneBank accession numbers of the MYBs in Figure 3A.
Gene name	Gene ID or GenBank numbers	species
MdMYB16	HM122617	Malus domestica (Md)
PpMYB17	ALO81020	Prunus persica (Pp)
PtoMYB156	KT990214.1	Populus tomentosa (Pto)
VvMYB4a	ABL61515.1	Vaccinium corymbosum (Vv)
SlMYB7	Solyc01g111500	Solanum lycopersicum (Sl)
PhMYB4	HM447143.1	Petunia hybrida (Ph)
ZmMYB31	NP_001105949	Zea mays (Zm)
PvMYB4a	AEM17348	Panicum virgatum (Pv)
ZmMYB42	CAJ42204	Zea mays (Zm)
AtMYB4	NP_195574	Arabidopsis thaliana (At)
AtMYB7	NP_179263	Arabidopsis thaliana (At)
AtMYB3	NP_564176	Arabidopsis thaliana (At)
PtMYB14	DQ399056.1	Pinus taeda (Pt)
ZmMYB8	NP_001106037.1	Zea mays (Zm)
LvMYB1	TRINITY_DN96669_c0_g6	Lilium hybrid cultivar “Vivian” (Lv）
PhMYB27	AHX24372	Petunia hybrida (Ph)
PpMYB18	KT159234	Prunus persica (Pp)
PtMYB182	AJI76863.1	Populus tremula × Populus tremuloides (Pt)
VvMYBC2L3	KM046932	Vitis vinifera (Vv)
VvMYBC2L1	JX050227	Vitis vinifera (Vv)
PtMYB194	AXY05277.1	Populus tremula × Populus tremuloides (Pt)
PtMYB165	AXY05276.1	Populus tremula × Populus tremuloides (Pt)
FaMYB1	AF401220.1	Fagaria ananassa (Fa)
LvMYB5	TRINITY_DN103447_c0_g1	Lilium hybrid cultivar “Vivian” (Lv）
AtMYB114	OAP11934.1	Arabidopsis thaliana (At)
AtMYB90	NP_176813.1	Arabidopsis thaliana (At)
AtMYB75	NP_176057.1	Arabidopsis thaliana (At)
AtMYB113	NP_176811	Arabidopsis thaliana (At)
MdMYB10	ABB84753.1	Malus domestica (Md)
MdMYB1	ADQ27443.1	Malus domestica (Md)
anthocyanin 1	Solyc10g086260	Solanum lycopersicum (Sl)
SlMYB114	Solyc10g086290	Solanum lycopersicum (Sl)
